# Supplementary material for: Characterizing Tweet Volume and Content About Common Health Conditions Across Pennsylvania: Retrospective Analysis
Source: JMIR Public Health Surveill. 2018 Dec 6;4(4):e10834. doi: 10.2196/10834 (PMC6302232; doi:10.2196/10834)
Supplement: Multimedia Appendix 1 [file publichealth_v4i4e10834_app1.xlsx]

## Sheet: Mutlimedia_supplement_1
Search Term	Disease
airway chronic obstruction	chronic obstructive pulmonary disease (COPD)
chronic airflow limitation	chronic obstructive pulmonary disease (COPD)
chronic airway disease	chronic obstructive pulmonary disease (COPD)
chronic airway obstruction	chronic obstructive pulmonary disease (COPD)
chronic airways disease	chronic obstructive pulmonary disease (COPD)
chronic disease airways	chronic obstructive pulmonary disease (COPD)
chronic disease lung obstructive	chronic obstructive pulmonary disease (COPD)
chronic diseases lung obstructive	chronic obstructive pulmonary disease (COPD)
chronic obstructive lung disease	chronic obstructive pulmonary disease (COPD)
Chronic Obstructive Pulmonary Disease	chronic obstructive pulmonary disease (COPD)
chronic obstructive pulmonary disease (COPD)	chronic obstructive pulmonary disease (COPD)
coad	chronic obstructive pulmonary disease (COPD)
COPD	chronic obstructive pulmonary disease (COPD)
lung disease chronic obstructive	chronic obstructive pulmonary disease (COPD)
cardiac disease	heart disease
cardiac diseases	heart disease
cardiac disorder	heart disease
cardiac disorders	heart disease
cardiopathies	heart disease
cardiopathy	heart disease
disease cardiac	heart disease
disease disorders heart	heart disease
disease heart	heart disease
disease hearts	heart disease
diseases disorders heart	heart disease
diseases heart	heart disease
diseases of the heart	heart disease
disorder heart	heart disease
disorders heart	heart disease
heart disease	heart disease
heart disease disorder	heart disease
heart diseases	heart disease
heart disorder	heart disease
heart disorders	heart disease
morbus cordis	heart disease
syndrome heart disease	heart disease
ca lung	lung cancer
ca lung cancer	lung cancer
ca lungs	lung cancer
cancer lung	lung cancer
cancer lungs	lung cancer
cancer of lung	lung cancer
cancer of the lung	lung cancer
cancer pulmonary	lung cancer
cancers lung	lung cancer
cancers lungs	lung cancer
lung ca	lung cancer
lung cancer	lung cancer
lung cancer of the	lung cancer
lung cancers	lung cancer
lung malignancies	lung cancer
lung malignancy	lung cancer
lung malignant tumors	lung cancer
lung malignant tumours	lung cancer
lungs cancer	lung cancer
malignant lung neoplasm	lung cancer
malignant neoplasm lung	lung cancer
of lung cancer	lung cancer
pulmonary cancer	lung cancer
breast ca	breast cancer
breast cancer	breast cancer
breast cancer of	breast cancer
breast cancers	breast cancer
breast malignant neoplasm	breast cancer
breast malignant tumors	breast cancer
breasts cancer	breast cancer
ca breast	breast cancer
cancer breast	breast cancer
cancer of breast	breast cancer
cancer of the breast	breast cancer
malignant neoplasm of breast	breast cancer
of breast cancer	breast cancer
of cancer breast	breast cancer
of the breast cancer	breast cancer
ca prostate	prostate cancer
cancer of prostate	prostate cancer
cancer of the prostate	prostate cancer
cancer prostate	prostate cancer
cancer prostates	prostate cancer
cancer prostatic	prostate cancer
malignant neoplasm of prostate	prostate cancer
malignant neoplasm prostate	prostate cancer
malignant prostate tumour	prostate cancer
of prostate cancer	prostate cancer
prostate ca	prostate cancer
prostate cancer	prostate cancer
prostatic cancer	prostate cancer
prostatic cancers	prostate cancer
ca pancreas	pancreatic cancer
cancer of pancreas	pancreatic cancer
cancer of the pancreas	pancreatic cancer
cancer pancreas	pancreatic cancer
cancer pancreatic	pancreatic cancer
cancers pancreas	pancreatic cancer
malignant neoplasm of pancreas	pancreatic cancer
of pancreas cancer	pancreatic cancer
pancrea cancer	pancreatic cancer
pancreas ca	pancreatic cancer
pancreas cancer	pancreatic cancer
pancreatic cancer	pancreatic cancer
pancreatic cancers	pancreatic cancer
cancer of skin	skin cancer
cancer of the skin	skin cancer
cancer skin	skin cancer
cancers skin	skin cancer
malignant neoplasm of skin	skin cancer
malignant neoplasm skin	skin cancer
malignant neoplasm skin nos	skin cancer
of skin cancer	skin cancer
of the skin cancer	skin cancer
skin cancer	skin cancer
skin cancers	skin cancer
ca ovarian	ovarian cancer
cancer of ovary	ovarian cancer
cancer of the ovary	ovarian cancer
cancer ovarian	ovarian cancer
cancer ovaries	ovarian cancer
cancer ovary	ovarian cancer
cancers ovarian	ovarian cancer
carcinoma of ovary	ovarian cancer
carcinoma ovarian	ovarian cancer
carcinoma ovaries	ovarian cancer
carcinoma ovary	ovarian cancer
malignant ovaries tumor	ovarian cancer
ovarian ca	ovarian cancer
ovarian cancer	ovarian cancer
ovarian cancers	ovarian cancer
ovarian carcinoma	ovarian cancer
ovarian carcinomas	ovarian cancer
ovary cancer	ovarian cancer
ovary carcinoma	ovarian cancer
lymphoma	lymphoma
lymphoma malignant	lymphoma
lymphomas	lymphoma
lymphomas malignant	lymphoma
malignant lymphoma	lymphoma
malignant lymphomas	lymphoma
leukaemia	leukemia
leukaemias	leukemia
leukemia	leukemia
leukemias	leukemia
diabete mellitus	diabetes
diabetes	diabetes
diabetes (DM)	diabetes
diabetes mellitu	diabetes
diabetes mellitus	diabetes
diabetes mellitus (DM)	diabetes
disorder diabetes mellitus	diabetes
mellitus diabetes	diabetes
blood pressure	high blood pressure disorder
disease hypertensive	high blood pressure disorder
high blood pressure	high blood pressure disorder
high blood pressure disorder	high blood pressure disorder
htn	high blood pressure disorder
hyperpiesis	high blood pressure disorder
hypertension	high blood pressure disorder
hypertension nos	high blood pressure disorder
hypertension systemic	high blood pressure disorder
hypertension vascular	high blood pressure disorder
hypertensions	high blood pressure disorder
hypertensive disease	high blood pressure disorder
hypertensive diseases	high blood pressure disorder
hypertensive disorder	high blood pressure disorder
hypertensive vascular disease	high blood pressure disorder
systemic hypertension	high blood pressure disorder
vascular hypertension	high blood pressure disorder
asthma	asthma
asthma bronchial	asthma
asthma disorders	asthma
asthma nos	asthma
asthmas	asthma
asthmatic	asthma
asthmatics	asthma
bronchial asthma	asthma
accident cerebral vascular	stroke
accident cerebrovascular	stroke
accident cerebrovascular cva	stroke
accident cerebrovascular stroke	stroke
accident vascular brain	stroke
accident vascular cerebral	stroke
accidents cerebral vascular	stroke
accidents cerebrovascular	stroke
apoplectic seizure	stroke
apoplexy	stroke
apoplexy cerebral	stroke
cerebral apoplexy	stroke
cerebral seizure	stroke
cerebral seizures	stroke
cerebral stroke	stroke
cerebral vascular accident	stroke
cerebrovascular accident	stroke
cerebrovascular accident stroke	stroke
cerebrovascular accidents	stroke
cerebrovascular stroke	stroke
cerebrum stroke	stroke
CVA	stroke
cvas	stroke
disorders stroke	stroke
neurological stroke	stroke
stroke	stroke
stroke cerebral	stroke
stroke neurological	stroke
strokes	stroke
vascular accident cerebral	stroke
vascular brain accident	stroke
vascular cerebral accident	stroke
heart failure	heart disease
congestive heart failure	heart disease
cardiomyopathy	heart disease
atrial fibrillation	heart disease
ventricular fibrillation	heart disease
afib	heart disease
vfib	heart disease
hypertrophic cardiomyopathy	heart disease
dilated cardiomyopathy	heart disease
supraventricular tachycardia	heart disease
bradycardia	heart disease
Wolff-Parkinson White	heart disease
arrhythmia	heart disease
arrythmias	heart disease
rheumatic heart disease	heart disease
mitral valve prolapse	heart disease
atrial flutter	heart disease
heart block	heart disease
left heart block	heart disease
right heart block	heart disease
tetralogy of Fallot	heart disease
transposition of the great vessels	heart disease
ventricuar septal defect	heart disease
atrial septal defect	heart disease
congenital heart disease	heart disease
tricuspid valve atresia	heart disease
endocarditis	heart disease
myocarditis	heart disease
heart infection	heart disease
bicuspid aortic valve	heart disease
aortic valve stenosis	heart disease
complete heart block	heart disease
venticular arrythmia	heart disease
epicarditis	heart disease
constrictive cardiomyopathy	heart disease
pericardial effusion	heart disease
cardiac tamponade	heart disease
pericarditis	heart disease
coronary artery disease	heart disease
coronary heart disease	heart disease
cardiac arrythmias	heart disease
atrioventricular block	heart disease
AV block	heart disease
non-sustained ventricular tachycardia	heart disease
ventricular premature beats	heart disease
atrial premature beats	heart disease
ventricular tachycardia	heart disease
hypertrophic obstructive cardiomyopathy	heart disease
cyanotic congenital heart disease	heart disease
patent ductus arteriosus	heart disease
tricuspid regurgitation	heart disease
pulmonary stenosis	heart disease
coarctation of the aorta	heart disease
hypoplastic left heart syndrome	heart disease
truncus arteriosus	heart disease
pulmonary atresia	heart disease
ostium secundum ASD	heart disease
eisenmenger syndrome	heart disease
ebstein\'s anomaly	heart disease
ebstein anomaly	heart disease
long QT syndrome	heart disease
long QT	heart disease
aortic valve sclerosis	heart disease
aortic regurgitation	heart disease
aortic regurg	heart disease
melanoma	skin cancer
basal cell carcinoma	skin cancer
squamous cell carcinoma	skin cancer
